# Supplementary material for: Genome-Wide Identification of the ERF Transcription Factor Family for Structure Analysis, Expression Pattern, and Response to Drought Stress in Populus alba × Populus glandulosa
Source: Int J Mol Sci. 2023 Feb 12;24(4):3697. doi: 10.3390/ijms24043697 (PMC9967527; doi:10.3390/ijms24043697)
Supplement: Supplementary file 1 [file ijms-24-03697-s001.zip]

Archive with 2 entries (2 files):
- ijms-2179743-supplementary.pdf
- Supplemental Tables-DZ.xlsx
